# Supplementary material for: Projection range of eDNA analysis in marshes: a suggestion from the Siberian salamander (Salamandrella keyserlingii) inhabiting the Kushiro marsh, Japan
Source: PeerJ. 2020 Aug 20;8:e9764. doi: 10.7717/peerj.9764 (PMC7443320; doi:10.7717/peerj.9764)
Supplement: Supplemental Information 10 — For sites where eDNA was detected, Spatial Error Model (SEM) was constructed with explanatory variables: the number of egg sacs within X [m] around each site and response variable: log10 (eDNA concentration) (copies/L). As the spatial weight matrix, Distance Based Neighbors within k km was adopted. The values of k were 0.01, 0.025, 0.05, and 0.1. [file peerj-08-9764-s010.xlsx]

## Sheet: Sheet1
Table S8: All Spatial Error Models (SEMs) in this study
k=0.01
Cytb–128bp							12S–290bp
X [m]	Estimate	SE	z score	p-value	AIC		X [m]	Estimate	SE	z score	p-value	AIC
1	0.084127	0.200791	0.419	0.6752	26.987		1	-0.55858	0.50332	-1.1098	0.26709	46.888
2	0.084127	0.200791	0.419	0.6752	26.987		2	-0.55858	0.50332	-1.1098	0.26709	46.888
3	0.066474	0.023236	2.8608	0.004226	26.131		3	0.079795	0.062462	1.2775	0.2014	47.867
4	0.056908	0.018363	3.0991	0.001941	24.755		4	0.079122	0.052998	1.4929	0.13546	47.457
5	0.037089	0.014959	2.4794	0.01316	24.554		5	0.05194	0.035759	1.4525	0.14637	47.012
6	0.019018	0.016914	1.1244	0.2608	26.464		6	0.059098	0.030698	1.9251	0.05421	45.946
7	0.031916	0.013628	2.3419	0.01919	24.566		7	0.067148	0.028339	2.3694	0.01781	44.523
8	0.020907	0.011751	1.7791	0.07522	25.29		8	0.046053	0.024413	1.8864	0.05924	45.686
9	0.024154	0.011263	2.1445	0.03199	24.523		9	0.044797	0.023795	1.8826	0.05975	45.726
10	0.0120236	0.0099647	1.2066	0.2276	25.998		10	0.043574	0.018738	2.3254	0.02005	44.4
15	-0.0019853	0.0072359	-0.2744	0.7838	27.099		15	0.024162	0.014672	1.6468	0.0996	46.046
20	0.00041826	0.00509403	0.0821	0.9346	27.155		20	0.017479	0.01213	1.441	0.1496	46.508
25	0.0030592	0.0041279	0.7411	0.4586	26.674		25	0.016926	0.010225	1.6553	0.09787	46.002
30	0.0040826	0.0038511	1.0601	0.2891	26.134		30	0.014321	0.010556	1.3567	0.1749	46.714
35	0.0025148	0.0034831	0.722	0.4703	26.666		35	0.0131362	0.0098663	1.3314	0.1831	46.654
40	0.0021766	0.00317	0.6866	0.4923	26.702		40	0.0072027	0.0096346	0.7476	0.4547	47.561
45	0.0014324	0.0031466	0.4552	0.649	26.957		45	0.0062171	0.0092057	0.6753	0.4995	47.634
50	0.0010447	0.0028658	0.3645	0.7154	27.029		50	0.0038903	0.0083548	0.4656	0.6415	47.855
55	0.0011141	0.0026043	0.4278	0.6688	26.979		55	0.0025114	0.0076074	0.3301	0.7413	47.954
60	0.00070673	0.00236555	0.2988	0.7651	27.072		60	0.0021172	0.0067495	0.3137	0.7538	47.963
65	0.00066182	0.00224726	0.2945	0.7684	27.075		65	0.0018111	0.0065133	0.2781	0.781	47.984
70	0.00060035	0.00218497	0.2748	0.7835	27.086		70	0.0023238	0.0063028	0.3687	0.7124	47.927
75	0.00064106	0.00215968	0.2968	0.7666	27.074		75	0.0031348	0.0061894	0.5065	0.6125	47.813
80	0.00052519	0.0021406	0.2453	0.8062	27.101		80	0.004031	0.0060138	0.6703	0.5027	47.64
85	0.00055387	0.00217171	0.255	0.7987	27.097		85	0.0040776	0.0059189	0.6889	0.4909	47.613
90	0.00053446	0.00217058	0.2462	0.8055	27.101		90	0.0046694	0.0057333	0.8144	0.4154	47.442
95	0.00087676	0.00215263	0.4073	0.6838	26.997		95	0.0044398	0.0056267	0.7891	0.4301	47.483
100	0.0014132	0.0021266	0.6645	0.5064	26.727		100	0.0042076	0.0055713	0.7552	0.4501	47.522
105	0.0015872	0.0021696	0.7316	0.4644	26.636		105	0.0041158	0.0056469	0.7289	0.4661	47.556
110	0.001653	0.0021906	0.7546	0.4505	26.602		110	0.0041864	0.0056781	0.7373	0.4609	47.543
115	0.0017053	0.0022128	0.7706	0.4409	26.579		115	0.004374	0.0057998	0.7542	0.4507	47.52
120	0.0017953	0.0022223	0.8079	0.4192	26.522		120	0.0041919	0.0060983	0.6874	0.4918	47.609
125	0.0017893	0.0022207	0.8058	0.4204	26.525		125	0.0043481	0.0061431	0.7078	0.4791	47.582
130	0.0018049	0.0022253	0.811	0.4173	26.517		130	0.0043312	0.0061672	0.7023	0.4825	47.591
135	0.0017988	0.0022237	0.8089	0.4186	26.52		135	0.0039879	0.0063	0.633	0.5267	47.677
140	0.0017656	0.0022243	0.7938	0.4273	26.543		140	0.0034469	0.0064062	0.5381	0.5905	47.782
145	0.0017751	0.002217	0.8007	0.4233	26.533		145	0.0034561	0.0063839	0.5414	0.5882	47.778
150	0.0016665	0.0022052	0.7557	0.4498	26.6		150	0.00334	0.0064182	0.5204	0.6028	47.799
k=0.025
Cytb–128bp							12S–290bp
X [m]	Estimate	SE	z score	p-value	AIC		X [m]	Estimate	SE	z score	p-value	AIC
1	0.053402	0.218996	0.2438	0.8073	29.366		1	-0.74848	0.46864	-1.5971	0.1102	46.426
2	0.053402	0.218996	0.2438	0.8073	29.366		2	-0.74848	0.46864	-1.5971	0.1102	46.426
3	0.04701	0.025266	1.8606	0.06281	26.28		3	0.029408	0.066841	0.44	0.66	48.071
4	0.050632	0.019818	2.5548	0.01062	24.365		4	0.041701	0.059584	0.6999	0.48401	47.863
5	0.040325	0.014943	2.6986	0.006962	23.805		5	0.060859	0.042347	1.4372	0.15067	46.961
6	0.028654	0.015011	1.9088	0.05628	26.242		6	0.067458	0.035536	1.8983	0.05766	45.968
7	0.03554	0.012942	2.7461	0.006031	23.691		7	0.070374	0.029974	2.3479	0.01888	44.472
8	0.022785	0.010037	2.27	0.02321	25.029		8	0.0473	0.021849	2.1649	0.0304	45.127
9	0.0244092	0.0098301	2.4831	0.01302	24.25		9	0.046051	0.021429	2.149	0.03163	45.183
10	0.0164916	0.0082104	2.0086	0.04458	26.026		10	0.041042	0.01696	2.4199	0.01553	44.086
15	0.0061975	0.0054852	1.1299	0.2585	28.409		15	0.023681	0.013276	1.7838	0.07445	45.784
20	0.0051068	0.0040824	1.2509	0.211	28.208		20	0.017896	0.010529	1.6997	0.08918	46.123
25	0.0056692	0.0033758	1.6794	0.09308	27.186		25	0.0170611	0.0087486	1.9501	0.05116	45.513
30	0.0061071	0.0030887	1.9772	0.04802	26.485		30	0.014034	0.009806	1.4312	0.1524	46.552
35	0.0045572	0.0031863	1.4302	0.1526	27.758		35	0.0127675	0.0093683	1.3628	0.1729	46.578
40	0.0036853	0.0030938	1.1912	0.2336	28.222		40	0.007653	0.0094827	0.807	0.4196	47.585
45	0.0026661	0.0031895	0.8359	0.4032	28.795		45	0.0068818	0.0092569	0.7434	0.4572	47.682
50	0.0016488	0.0030005	0.5495	0.5827	29.128		50	0.0046506	0.0084388	0.5511	0.5816	47.927
55	0.0013817	0.0027642	0.4998	0.6172	29.178		55	0.0031366	0.0076972	0.4075	0.6836	48.062
60	0.00089952	0.00251161	0.3581	0.7202	29.297		60	0.0025416	0.0068624	0.3704	0.7111	48.09
65	0.00078805	0.0023848	0.3304	0.7411	29.317		65	0.0022714	0.0066126	0.3435	0.7312	48.108
70	0.00082735	0.00231295	0.3577	0.7206	29.298		70	0.002796	0.0063866	0.4378	0.6615	48.036
75	0.0010807	0.0022783	0.4743	0.6353	29.202		75	0.003602	0.0062406	0.5772	0.5638	47.897
80	0.0010539	0.0022467	0.4691	0.639	29.206		80	0.0044898	0.0060461	0.7426	0.4577	47.686
85	0.0011338	0.0022812	0.497	0.6192	29.18		85	0.0044451	0.0059245	0.7503	0.4531	47.67
90	0.0011924	0.0022763	0.5238	0.6004	29.153		90	0.0049633	0.0057178	0.868	0.3854	47.486
95	0.0014965	0.0022541	0.6639	0.5068	28.99		95	0.0047188	0.005589	0.8443	0.3985	47.525
100	0.0019369	0.0022349	0.8667	0.3861	28.69		100	0.0044938	0.0055375	0.8115	0.4171	47.578
105	0.0020932	0.0022837	0.9166	0.3594	28.604		105	0.0044169	0.0056091	0.7874	0.431	47.616
110	0.0021431	0.0023096	0.9279	0.3535	28.584		110	0.0044885	0.0056409	0.7957	0.4262	47.605
115	0.0021961	0.0023338	0.941	0.3467	28.561		115	0.0046775	0.0057625	0.8117	0.417	47.58
120	0.0022789	0.0023447	0.972	0.3311	28.504		120	0.004527	0.0060635	0.7466	0.4553	47.677
125	0.0022713	0.0023435	0.9692	0.3324	28.51		125	0.0046798	0.0061082	0.7661	0.4436	47.649
130	0.0023102	0.0023445	0.9854	0.3244	28.48		130	0.0046707	0.0061286	0.7621	0.446	47.655
135	0.0023024	0.0023432	0.9826	0.3258	28.485		135	0.0043527	0.0062645	0.6948	0.4872	47.749
140	0.0022323	0.0023527	0.9488	0.3427	28.546		140	0.0038381	0.0063785	0.6017	0.5474	47.866
145	0.0022309	0.002347	0.9505	0.3419	28.542		145	0.0038419	0.0063583	0.6042	0.5457	47.863
150	0.002105	0.0023382	0.9002	0.368	28.631		150	0.0037271	0.0063971	0.5826	0.5602	47.887
k=0.05
Cytb–128bp							12S–290bp
X [m]	Estimate	SE	z score	p-value	AIC		X [m]	Estimate	SE	z score	p-value	AIC
1	0.127245	0.207244	0.614	0.5392	27.807		1	-0.46444	0.50672	-0.9166	0.359371	46.743
2	0.127245	0.207244	0.614	0.5392	27.807		2	-0.46444	0.50672	-0.9166	0.359371	46.743
3	0.04555	0.02385	1.9098	0.05615	24.828		3	0.032807	0.063631	0.5156	0.606149	47.178
4	0.044405	0.018007	2.466	0.01366	22.975		4	0.038757	0.057475	0.6743	0.500103	46.997
5	0.035402	0.013659	2.5919	0.009544	22.501		5	0.0406	0.041898	0.969	0.332527	46.526
6	0.028131	0.012493	2.2517	0.02434	23.952		6	0.049023	0.036891	1.3289	0.18389	45.772
7	0.029588	0.010632	2.783	0.005386	21.935		7	0.05832	0.033169	1.7582	0.0787	44.67
8	0.0198155	0.0078401	2.5275	0.01149	22.898		8	0.036596	0.02491	1.4691	0.1418	45.47
9	0.0206452	0.0074767	2.7613	0.005758	22.017		9	0.035276	0.024366	1.4478	0.1477	45.521
10	0.0151791	0.0062118	2.4436	0.01454	23.417		10	0.036263	0.019579	1.8521	0.06401	44.584
15	0.0076919	0.0039008	1.9719	0.04862	25.409		15	0.018569	0.013376	1.3883	0.1651	45.674
20	0.0056628	0.0028848	1.963	0.04965	25.381		20	0.013875	0.010538	1.3166	0.188	45.804
25	0.0051969	0.0022818	2.2775	0.02276	24.295		25	0.0135007	0.0092799	1.4548	0.1457	45.487
30	0.0049209	0.00203	2.4241	0.01535	23.812		30	0.0114522	0.0090483	1.2657	0.2056	45.919
35	0.0036253	0.0018584	1.9508	0.05109	25.239		35	0.0105822	0.0083551	1.2665	0.2053	45.922
40	0.0029714	0.0017456	1.7022	0.08871	25.902		40	0.0070114	0.0078917	0.8884	0.3743	46.667
45	0.0025331	0.0017203	1.4725	0.1409	26.488		45	0.0062921	0.0077486	0.812	0.4168	46.79
50	0.0020457	0.0016061	1.2737	0.2028	26.904		50	0.0042671	0.0071766	0.5946	0.5521	47.086
55	0.0017562	0.0015671	1.1207	0.2624	27.148		55	0.0027944	0.0066455	0.4205	0.6741	47.26
60	0.0015413	0.0014137	1.0903	0.2756	27.237		60	0.0019658	0.0058544	0.3358	0.737	47.324
65	0.0014501	0.0013517	1.0728	0.2834	27.268		65	0.0017453	0.0056286	0.3101	0.7565	47.34
70	0.0015023	0.001285	1.1691	0.2424	27.121		70	0.0020208	0.0054836	0.3685	0.7125	47.302
75	0.0016437	0.0011972	1.373	0.1698	26.766		75	0.00283	0.0053891	0.5251	0.5995	47.165
80	0.001681	0.0011501	1.4617	0.1438	26.619		80	0.0035152	0.0052874	0.6648	0.5062	47.007
85	0.0017425	0.0011217	1.5535	0.1203	26.455		85	0.0038284	0.0051919	0.7374	0.4609	46.904
90	0.0018579	0.0010633	1.7473	0.08058	26.085		90	0.0043711	0.0050853	0.8596	0.39	46.716
95	0.0019222	0.0010252	1.8749	0.06081	25.758		95	0.0044455	0.0049733	0.8939	0.3714	46.658
100	0.0019837	0.0010048	1.9742	0.04836	25.442		100	0.0046781	0.0048821	0.9582	0.3379	46.553
105	0.0020566	0.0010217	2.0129	0.04412	25.332		105	0.0048073	0.0049322	0.9747	0.3297	46.529
110	0.0021035	0.0010256	2.0509	0.04028	25.24		110	0.0048973	0.0049555	0.9883	0.323	46.507
115	0.0021334	0.0010361	2.059	0.03949	25.214		115	0.0051199	0.005055	1.0128	0.3111	46.463
120	0.0021584	0.0010423	2.0709	0.03837	25.169		120	0.0050797	0.0053207	0.9547	0.3397	46.569
125	0.0021586	0.0010406	2.0744	0.03805	25.163		125	0.0052122	0.0053569	0.973	0.3306	46.537
130	0.0021677	0.0010417	2.0808	0.03745	25.139		130	0.0051944	0.0053791	0.9657	0.3342	46.549
135	0.0021678	0.0010401	2.0843	0.03714	25.133		135	0.0049183	0.0055085	0.8929	0.3719	46.674
140	0.0021557	0.0010418	2.0691	0.03854	25.184		140	0.0044417	0.005627	0.7893	0.4299	46.835
145	0.00215	0.0010402	2.067	0.03874	25.187		145	0.0044405	0.005606	0.7921	0.4283	46.831
150	0.0021201	0.0010367	2.0451	0.04085	25.262		150	0.0042892	0.0056414	0.7603	0.4471	46.877
k=0.1
Cytb–128bp							12S–290bp
X [m]	Estimate	SE	z score	p-value	AIC		X [m]	Estimate	SE	z score	p-value	AIC
1	0.052896	0.219163	0.2414	0.8093	29.242		1	-0.59527	0.50104	-1.1881	0.23481	46.94
2	0.052896	0.219163	0.2414	0.8093	29.242		2	-0.59527	0.50104	-1.1881	0.23481	46.94
3	0.047973	0.02526	1.8991	0.05755	26.058		3	0.023895	0.06656	0.359	0.7196	48.086
4	0.047132	0.019167	2.459	0.01393	24.328		4	0.032436	0.059143	0.5484	0.5834	47.92
5	0.03967	0.014891	2.6641	0.007719	23.71		5	0.043804	0.04401	0.9953	0.31958	47.282
6	0.030198	0.013983	2.1596	0.0308	25.668		6	0.053179	0.038479	1.3821	0.16696	46.485
7	0.034987	0.011587	3.0195	0.002532	23.045		7	0.066932	0.033964	1.9707	0.04876	45
8	0.023509	0.0095987	2.4492	0.01432	24.545		8	0.046529	0.026203	1.7757	0.07578	45.661
9	0.0248916	0.0091942	2.7073	0.006783	23.645		9	0.0449	0.025665	1.7495	0.08021	45.729
10	0.0174259	0.0077445	2.2501	0.02444	25.455		10	0.042695	0.019683	2.1692	0.03007	44.463
15	0.0067649	0.0053569	1.2628	0.2066	28.118		15	0.024661	0.014007	1.7606	0.07831	45.774
20	0.0054426	0.003827	1.4222	0.155	27.857		20	0.018327	0.011205	1.6356	0.1019	46.172
25	0.0055809	0.0029358	1.901	0.0573	26.685		25	0.017004	0.0093928	1.8103	0.07025	45.682
30	0.0054115	0.0025982	2.0828	0.03727	26.128		30	0.0140381	0.0089982	1.5601	0.1187	46.38
35	0.0041753	0.0023033	1.8127	0.06988	27.054		35	0.0129309	0.0081484	1.5869	0.1125	46.299
40	0.0035158	0.00212	1.6584	0.09724	27.465		40	0.0089546	0.0075277	1.1895	0.2342	47.246
45	0.003046	0.0020234	1.5054	0.1322	27.917		45	0.0080345	0.0070769	1.1353	0.2562	47.355
50	0.0025764	0.0018237	1.4128	0.1577	28.175		50	0.0061716	0.0065613	0.9406	0.3469	47.668
55	0.002427	0.0017208	1.4104	0.1584	28.197		55	0.004798	0.0063316	0.7578	0.4486	47.88
60	0.0020649	0.0015814	1.3057	0.1917	28.419		60	0.003996	0.0057194	0.6987	0.4848	47.933
65	0.0019281	0.0015256	1.2638	0.2063	28.483		65	0.00367	0.0055711	0.6588	0.5101	47.965
70	0.0018819	0.001471	1.2793	0.2008	28.45		70	0.0041045	0.0052241	0.7857	0.432	47.844
75	0.0019306	0.0013755	1.4036	0.1605	28.228		75	0.0047084	0.0048884	0.9632	0.3355	47.63
80	0.001888	0.0013395	1.4095	0.1587	28.227		80	0.005195	0.004644	1.1187	0.2633	47.373
85	0.0018755	0.0013258	1.4146	0.1572	28.2		85	0.0051848	0.0044552	1.1638	0.2445	47.317
90	0.0018595	0.0012987	1.4318	0.1522	28.158		90	0.0054245	0.0042445	1.278	0.2012	47.096
95	0.001918	0.0012618	1.52	0.1285	27.937		95	0.0052366	0.0041138	1.2729	0.203	47.123
100	0.0020277	0.0012284	1.6507	0.09881	27.592		100	0.0051047	0.0040154	1.2713	0.2036	47.156
105	0.0021074	0.0012507	1.685	0.09198	27.497		105	0.0051404	0.0040541	1.2679	0.2048	47.183
110	0.0021417	0.0012622	1.6968	0.08974	27.468		110	0.0052063	0.0040733	1.2781	0.2012	47.166
115	0.0021783	0.0012722	1.7122	0.08687	27.433		115	0.0053708	0.0041507	1.294	0.1957	47.136
120	0.0022142	0.0012768	1.7342	0.08288	27.373		120	0.0053341	0.0043947	1.2137	0.2248	47.275
125	0.002211	0.0012761	1.7327	0.08316	27.378		125	0.0054285	0.0044207	1.228	0.2195	47.244
130	0.002223	0.0012778	1.7396	0.08192	27.353		130	0.0054157	0.0044437	1.2187	0.2229	47.257
135	0.0022197	0.0012771	1.7381	0.0822	27.358		135	0.0052434	0.0045842	1.1438	0.2527	47.384
140	0.0022029	0.0012812	1.7194	0.08554	27.41		140	0.0049281	0.0047347	1.0408	0.2979	47.546
145	0.0022002	0.0012774	1.7224	0.08499	27.403		145	0.0049247	0.0047182	1.0438	0.2966	47.541
150	0.0021558	0.0012729	1.6937	0.09033	27.489		150	0.0048401	0.0047784	1.0129	0.3111	47.582
For sites where eDNA was detected, Spatial Error Model (SEM) was constructed with explanatory variables: the number of egg sacs within X [m] around each site and response variable: log10 (eDNA concentration) (copies / L). As the spatial weight matrix, Distance Based Neighbors within k km was adopted. The values of k were 0.01, 0.025, 0.05, and 0.1.
